# Supplementary material for: Evolving Escherichia coli Host Strains for Efficient Deuterium Labeling of Recombinant Proteins Using Sodium Pyruvate-d3
Source: Int J Mol Sci. 2021 Sep 7;22(18):9678. doi: 10.3390/ijms22189678 (PMC8465070; doi:10.3390/ijms22189678)
Supplement: Supplementary file 1 [file ijms-22-09678-s001.zip]

Archive with 1 entries (1 files):
- ijms-1343756-supplementary.pdf
